# Supplementary material for: Effects of Dietary Bacillus amyloliquefaciens SCAU-070 (Based on a Woody Plant-Based Diet) on Antioxidation, Immune and Intestinal Microbiota of Tilapia (Oreochromis niloticus)
Source: Microorganisms. 2024 May 23;12(6):1049. doi: 10.3390/microorganisms12061049 (PMC11205437; doi:10.3390/microorganisms12061049)
Supplement: Supplementary file 1 [file microorganisms-12-01049-s001.zip]

Archive with 1 entries (1 files):
- microorganisms-2925219-supplementary.pdf
